# Supplementary material for: Establishing Neuron-Specific Enolase Reference Intervals: A Comparative Analysis of Partitioned Approach- and Gender-Based Continuous Age- and Season-Related Models
Source: Diagnostics (Basel). 2024 Oct 5;14(19):2226. doi: 10.3390/diagnostics14192226 (PMC11475130; doi:10.3390/diagnostics14192226)
Supplement: Supplementary file 1 [file diagnostics-14-02226-s001.zip]

Archive with 2 entries (2 files):
- Figure S1.jpg
- Supplementary files.pdf
